# Supplementary material for: Role of Neuropilin-1/Semaphorin-3A signaling in the functional and morphological integrity of the cochlea
Source: PLoS Genet. 2017 Oct 23;13(10):e1007048. doi: 10.1371/journal.pgen.1007048 (PMC5695633; doi:10.1371/journal.pgen.1007048)
Supplement: S1 Dataset — Presynaptic marker CtBP2 counts of the IHCs and OHCs. (CSV) [file pgen.1007048.s002.csv]

WT_IHC_P5	Nrp1fl/fl Pax2Cre_IHC_P5	WT_IHC_4m	Nrp1fl/fl Pax2Cre_IHC_4m	WT_OHC_P5	Nrp1fl/fl Pax2Cre_OHC_P5	WT_OHC_4m	Nrp1fl/fl Pax2Cre_OHC_4m
21.16	15.3	20.6	9	12	8.2	2	1.5
17.2	22.4	14.6	10.2	12.6	5.8	2	1.2
21.6	17.4	13	13	6.2	9.1	1.9	1.4
14.5	18.5	15.8	17.4	6	8	1.8	1.3
NA	NA	14.2	17.1	NA	NA	1.6	1.3
