# Supplementary material for: Role of Neuropilin-1/Semaphorin-3A signaling in the functional and morphological integrity of the cochlea
Source: PLoS Genet. 2017 Oct 23;13(10):e1007048. doi: 10.1371/journal.pgen.1007048 (PMC5695633; doi:10.1371/journal.pgen.1007048)
Supplement: S2 Dataset — SGN density in 4-month-old WT and Nrp1flfl;Pax2Cre mutant mice. (CSV) [file pgen.1007048.s003.csv]

P5
WT_Apex	WT_Mid	WT_Base	Nrp1fl/fl Pax2Cre_Apex	Nrp1fl/fl Pax2Cre_Mid	Nrp1fl/fl Pax2Cre_Base
4595.7	3448.2	5028.7	4595.7	3448.2	5028.7
3467.1	3264.2	3526.6	3467.1	3264.2	3526.6
4102.3	5482.5	4122.0	4102.3	5482.5	4122.0
4961.3	4116.7	4472.6	4961.3	4116.7	4472.6
4-month-old
WT_Apex	WT_Mid	WT_Base	Nrp1fl/fl Pax2Cre_Apex	Nrp1fl/fl Pax2Cre_Mid	Nrp1fl/fl Pax2Cre_Base
3693.4	4910.5	4738.2	3205.6	2719.3	2844.7
3853.7	3844.5	4369.8	1803.4	3876.2	2537.5
3635.1	4116.9	4051.8	1717	3257.7	2966.1
4237	3968.6	3420.7	3271.5	2998.3	2508.1
3431.3	3429.3	3240.9	3555.7	3352.4	2696.4
