# Supplementary material for: Role of Neuropilin-1/Semaphorin-3A signaling in the functional and morphological integrity of the cochlea
Source: PLoS Genet. 2017 Oct 23;13(10):e1007048. doi: 10.1371/journal.pgen.1007048 (PMC5695633; doi:10.1371/journal.pgen.1007048)
Supplement: S3 Dataset — Syt+ SGN processes projecting into the OHC region. (CSV) [file pgen.1007048.s004.csv]

WT_Total	Nrp1fl/fl Pax2Cre_Total	WT_Apex	Nrp1fl/fl Pax2Cre_Apex	WT_Mid	Nrp1fl/fl Pax2Cre_Mid	WT_Base	Nrp1fl/fl Pax2Cre_Base
16.6	17.7	15.5	17.8	16.5	15.5	17.7	19.8
14.2	19.2	14.3	22.9	13.1	15.7	15.2	19.1
16.1	18.4	12.8	15.4	15.9	17.9	19.7	21.9
16	19.7	12.5	20	15.5	18.6	20	20.6
16.4	21.4	17.4	21.8	15.1	20	16.9	22.4
16.9	21.3	12.8	20.1	17.1	20	20.9	23.9
16.9	17.3	14	16.2	18	17.3	18	18.5
16.4	18.1	NA	20	16	16	16	19
NA	17.8	NA	16.4	18.9	17.8	NA	17.2
NA	17.7	NA	15.5	NA	20.3	NA	16.1
NA	17.7	NA	15.4	NA	21.6	NA	21.3
NA	19.4	NA	20	NA	17.3	NA	19.7
NA	18.7	NA	NA	NA	16.3	NA	NA
