# Supplementary material for: Role of Neuropilin-1/Semaphorin-3A signaling in the functional and morphological integrity of the cochlea
Source: PLoS Genet. 2017 Oct 23;13(10):e1007048. doi: 10.1371/journal.pgen.1007048 (PMC5695633; doi:10.1371/journal.pgen.1007048)
Supplement: S4 Dataset — The average length of neurite outgrowth. (CSV) [file pgen.1007048.s005.csv]

Control	Sema-3A	Nrp1 siRNA	Nrp1siRNA+Sema-3A	Scrambeled siRNA	Scrambeled siRNA+Sema-3A
39.8	94.2	347.8	161.8	228.8	49.4
48.5	17	28.5	113.6	87.6	71.8
50	25.4	12.2	150.9	113.9	180.1
51.8	57.4	44.6	38.5	105.1	11.9
53.3	14.2	33.6	20.3	66.9	73.6
57.3	27.5	136	38	133.4	32.7
63.9	86.2	160.9	NA	346.8	78.4
64.7	54.6	16.7	NA	83.6	132.1
65.2	47.1	39.8	NA	136.1	17.1
77	31.1	26.8	NA	89.6	27.1
77.3	NA	121.5	NA	47.2	56.2
83.2	NA	119.3	NA	304.7	27.7
88.5	NA	40.2	NA	75.7	13.7
92.3	NA	104.3	NA	256.1	35.1
93.8	NA	148.9	NA	123.6	40.8
94	NA	20.8	NA	41.1	135.5
96.7	NA	48	NA	60.8	86.1
99.4	NA	98.8	NA	46	35.5
102.2	NA	26.9	NA	34.2	16.9
108.2	NA	115.6	NA	36.6	37.9
121.5	NA	76.3	NA	53.9	115.3
123.2	NA	129.8	NA	NA	68
124.3	NA	41.3	NA	NA	20.3
124.8	NA	11	NA	NA	126.8
125.1	NA	6.2	NA	NA	76.2
127.2	NA	69.7	NA	NA	52
132	NA	47.8	NA	NA	12.4
140.3	NA	46.9	NA	NA	41.1
150.8	NA	41.8	NA	NA	NA
152.2	NA	38.1	NA	NA	NA
161.9	NA	16.4	NA	NA	NA
165.1	NA	53.6	NA	NA	NA
173.1	NA	7.5	NA	NA	NA
225.4	NA	61.5	NA	NA	NA
303.5	NA	171	NA	NA	NA
412.9	NA	106.4	NA	NA	NA
448.9	NA	45.5	NA	NA	NA
NA	NA	221.4	NA	NA	NA
NA	NA	59.8	NA	NA	NA
NA	NA	57.8	NA	NA	NA
NA	NA	48.4	NA	NA	NA
NA	NA	41.4	NA	NA	NA
NA	NA	42.6	NA	NA	NA
NA	NA	59.7	NA	NA	NA
NA	NA	163	NA	NA	NA
NA	NA	61.3	NA	NA	NA
NA	NA	74.7	NA	NA	NA
NA	NA	134.2	NA	NA	NA
NA	NA	157	NA	NA	NA
NA	NA	20.3	NA	NA	NA
NA	NA	45.5	NA	NA	NA
NA	NA	19.6	NA	NA	NA
NA	NA	11.4	NA	NA	NA
NA	NA	37.7	NA	NA	NA
NA	NA	128.4	NA	NA	NA
NA	NA	97.1	NA	NA	NA
NA	NA	156.6	NA	NA	NA
NA	NA	148.9	NA	NA	NA
NA	NA	76.7	NA	NA	NA
NA	NA	63.3	NA	NA	NA
