# Supplementary material for: Role of Neuropilin-1/Semaphorin-3A signaling in the functional and morphological integrity of the cochlea
Source: PLoS Genet. 2017 Oct 23;13(10):e1007048. doi: 10.1371/journal.pgen.1007048 (PMC5695633; doi:10.1371/journal.pgen.1007048)
Supplement: S5 Dataset — The average percent neurite coverage of sensory epithelium. (CSV) [file pgen.1007048.s006.csv]

Control FC	Sema3a FC
39.2	31.4
27.8	16.6
36.7	13
33.5	31.5
39.3	17.6
46	8.8
40	14.3
35	15.9
24	11.1
52.3	16.9
26	17.7
34.5	8.6
NA	10
NA	13.2
NA	11.4
NA	9.8
NA	8
NA	30.9
NA	11.8
