# Supplementary material for: Role of Neuropilin-1/Semaphorin-3A signaling in the functional and morphological integrity of the cochlea
Source: PLoS Genet. 2017 Oct 23;13(10):e1007048. doi: 10.1371/journal.pgen.1007048 (PMC5695633; doi:10.1371/journal.pgen.1007048)
Supplement: S6 Dataset — Auditory Brainstem Response. (CSV) [file pgen.1007048.s007.csv]

Group	4kHz_2m	8kHz_2m	12kHz_2m	16kHz_2m	24kHz_2m	32kHz_2m	4kHz_2m	8kHz_2m	12kHz_2m	16kHz_2m	24kHz_2m	32kHz_2m
WT	50	20	25	20	20	35	45	25	20	20	35	50
WT	45	20	20	20	20	35	45	20	25	20	45	55
WT	60	20	25	25	40	25	55	35	35	35	30	40
WT	50	20	25	25	30	30	60	35	30	30	35	40
WT	40	20	20	20	30	40	45	25	25	35	50	50
WT	45	20	20	25	30	30	50	20	20	20	35	35
WT	45	20	20	20	20	20	45	20	20	20	25	20
WT	45	20	25	20	25	25	55	30	30	30	40	30
WT	50	20	20	20	20	20	50	25	30	25	20	30
WT	45	20	20	20	25	30	55	25	30	35	30	40
WT	55	25	25	20	35	40	50.5	26	26.5	27	34.5	39
Nrp1+/fl Pax2Cre	60	40	20	25	20	25	50	25	20	20	20	30
Nrp1+/fl Pax2Cre	60	40	30	30	45	45	50	25	25	20	25	25
Nrp1+/fl Pax2Cre	60	25	20	20	20	25	60	30	35	30	40	30
Nrp1+/fl Pax2Cre	50	25	20	25	20	20	55	35	25	20	30	55
Nrp1+/fl Pax2Cre	55	25	20	25	25	60	50	25	25	20	25	25
Nrp1+/fl Pax2Cre	45	25	20	25	25	30	50	30	30	35	35	60
Nrp1+/fl Pax2Cre	55	25	20	25	70	70	60	30	30	35	45	75
Nrp1+/fl Pax2Cre	55	20	20	20	45	55	50	25	20	25	60	65
Nrp1+/fl Pax2Cre	45	20	20	20	20	35	55	35	40	35	50	65
Nrp1+/fl Pax2Cre	50	20	20	20	25	65	55	30	25	30	65	70
Nrp1fl/fl Pax2Cre	55	35	25	35	35	35	60	40	30	55	50	60
Nrp1fl/fl Pax2Cre	50	30	20	25	25	75	50	25	20	25	60	NA
Nrp1fl/fl Pax2Cre	50	35	30	45	45	60	55	65	55	50	65	85
Nrp1fl/fl Pax2Cre	55	40	25	30	45	75	60	45	25	40	55	80
Nrp1fl/fl Pax2Cre	60	40	30	35	40	45	60	45	35	40	40	40
Nrp1fl/fl Pax2Cre	55	30	20	30	40	55	55	30	25	25	35	60
Nrp1fl/fl Pax2Cre	45	25	20	25	25	75	50	40	35	35	40	60
Nrp1fl/fl Pax2Cre	55	35	30	35	35	45	60	35	25	35	30	45
