# Supplementary material for: Role of Neuropilin-1/Semaphorin-3A signaling in the functional and morphological integrity of the cochlea
Source: PLoS Genet. 2017 Oct 23;13(10):e1007048. doi: 10.1371/journal.pgen.1007048 (PMC5695633; doi:10.1371/journal.pgen.1007048)
Supplement: S7 Dataset — ABR Wave I amplitudes. (CSV) [file pgen.1007048.s008.csv]

Freq	WT_2m	Nrp1+/fl Pax2Cre_2m	Nrp1fl/fl Pax2Cre_2m	WT _4m	Nrp1+/fl Pax2Cre _4m	Nrp1fl/fl Pax2Cre _4m
4kHz	1.24	0	0.92	0.2	0.39	0.23
4kHz	0.11	0.48	1.01	0.75	0.4	0.17
4kHz	0.7	0.75	0.98	0.21	0.37	0.13
4kHz	0.84	0.48	0.97	0.49	0.45	0.19
4kHz	1.17	1	0.18	0.12	0.83	0.25
4kHz	0.81	0.73	0.32	0.7	0.33	0.13
4kHz	1.1	0.76	1.21	0.28	0.81	0.04
4kHz	0.73	0.18	1.54	0.34	0.28	0.07
4kHz	NA	0.24	NA	0.6	0.46	NA
4kHz	NA	0.58	NA	0.77	0.23	NA
4kHz	NA	0.38	NA	1.13	NA	NA
8kHz	3.28	2.27	2.11	1.15	0.53	0.09
8kHz	1.89	1.38	2.82	1.54	1.32	0.4
8kHz	3.12	1.65	0.26	0.44	1.5	0.08
8kHz	2.13	2.51	3.14	0.28	2.24	0.68
8kHz	2.33	2.89	0.35	0.4	0.13	0.7
8kHz	1.13	1.49	0.09	2.28	1.32	0.14
8kHz	2.21	2.25	3.28	1.27	0.54	0.23
8kHz	NA	0.86	0.4	0.08	0.82	0.23
8kHz	NA	0.89	NA	1.1	0.36	NA
8kHz	NA	2.25	NA	1.4	0.3	NA
8kHz	NA	1.58	NA	1.61	NA	NA
12kHz	0.78	0.35	2.77	0.27	1.21	0.5
12kHz	2.22	2.31	3.31	0.41	1.55	0.35
12kHz	3.67	2.55	3.54	0.69	0.37	0.33
12kHz	3.46	4.27	0.38	1.22	0.7	0.76
12kHz	0.05	1.81	1.6	0.23	0.92	0.35
12kHz	2.17	2.3	0.1	2.03	1.55	0.22
12kHz	3.83	1.73	3.73	1.88	0.23	0.59
12kHz	NA	1.25	0.41	0.22	0.56	0.43
12kHz	NA	2.65	NA	1.26	1.04	NA
12kHz	NA	2.28	NA	1.96	NA	NA
16kHz	2.33	1.91	1.77	1.9	NA	NA
16kHz	3.47	1.2	2.31	1.11	0.51	0.18
16kHz	1.12	2.45	2.84	0.28	0.53	0.32
16kHz	3.75	1.74	3.02	0.32	0.96	0.36
16kHz	3.78	2.7	0.2	0.53	0.18	0.35
16kHz	1.98	1.47	2.02	0.45	0.41	0.83
16kHz	2.34	2.23	2.26	0.47	0.53	0.14
16kHz	0.88	1.43	3.29	0.3	0.38	0.44
16kHz	NA	1.03	NA	1.46	0.52	NA
16kHz	NA	1.31	NA	1.09	0.33	NA
16kHz	NA	1.57	NA	0.92	0.61	NA
24kHz	1.28	0.23	1.87	1.57	NA	NA
24kHz	1.21	1.31	1.25	0.6	0.23	0.21
24kHz	3.24	2.2	1.69	0.32	0.43	0.16
24kHz	0.11	2.63	1.66	0.2	0.23	0.11
24kHz	2.79	2.95	0.28	0.34	0.24	0.04
24kHz	3.28	1.98	0.01	2.3	0.41	-0.06
24kHz	1.58	0.34	1.98	2.44	0.43	0.25
24kHz	0.8	1.65	0.81	0.16	0.12	0.36
24kHz	0.76	0.24	NA	1.57	0.45	0.2
24kHz	1.14	2.01	NA	0.25	0.25	NA
24kHz	NA	1.38	NA	0.15	0.11	NA
32kHz	0.17	0.31	1.54	0.75	NA	NA
32kHz	0.53	0.13	0.34	0.15	0.21	0.18
32kHz	1.47	1.93	2.03	1.21	0.41	0.12
32kHz	0.81	1.28	-0.06	0.2	0.48	0.19
32kHz	3.26	3.13	0.49	0.15	0.68	NA
32kHz	2.92	0.91	0.31	0.45	0.23	0.15
32kHz	0.06	0.11	0.1	0.48	0.41	0.12
32kHz	0.41	0.52	1.68	0.12	0.08	0.04
32kHz	0.31	0.05	NA	1.15	0.24	0.12
32kHz	NA	1.59	NA	0.13	0.16	NA
32kHz	NA	0.29	NA	0.31	0.18	NA
32kHz	NA	NA	NA	0.2	NA	NA
