# Supplementary material for: Role of Neuropilin-1/Semaphorin-3A signaling in the functional and morphological integrity of the cochlea
Source: PLoS Genet. 2017 Oct 23;13(10):e1007048. doi: 10.1371/journal.pgen.1007048 (PMC5695633; doi:10.1371/journal.pgen.1007048)
Supplement: S8 Dataset — Nrp1 expression in the cochlear tissue of C57BL6J and DBA2J mice. (CSV) [file pgen.1007048.s009.csv]

C57BL/6	DBA/2J
0.883102	1.972354
1.332534	1.580605
1	2.701716
1.229737	1.697943
1.079475	1.852349
1.189907	1.826818
0.963376	2.089369
1.096876	1.960165
0.160754	0.36719
